# Supplementary material for: Ergothioneine Biosynthesis and Functionality in the Opportunistic Fungal Pathogen, Aspergillus fumigatus
Source: Sci Rep. 2016 Oct 17;6:35306. doi: 10.1038/srep35306 (PMC5066259; doi:10.1038/srep35306)
Supplement: Supplementary Dataset 2 [file srep35306-s2.xls]

## Sheet: Table S1
Table S1: Proteins with significant Log2 fold change or unique/absent in A. fumigatus ∆egtA26933 compared to ATCC26933 under basal conditions. Data sorted by fold change, in descending order.
Protein Description	Present/Log2 (Fold Change)	p value	Peptides	Sequence coverage [%]	Protein IDs
Uncharacterized protein	Unique	n/a	2	2.9	AFUA_1g16010
HAD superfamily hydrolase, putative	Unique	n/a	5	15.5	AFUA_2g02580
Bax Inhibitor family protein	Unique	n/a	2	8.5	AFUA_5g09310
CaaX farnesyltransferase beta subunit Ram1	Unique	n/a	4	12.9	AFUA_4g10330
phenylalanine ammonia-lyase	2.70643	0.000688551	26	52.8	AFUA_2g09110
tRNA dihydrouridine synthase	1.53089	0.0147017	10	22.6	AFUA_1g14770
Endo alpha-1,4 polygalactosaminidase, putative	1.48557	0.0308437	4	23	AFUA_3g07890
2-dehydropantoate 2-reductase	1.48361	0.0181285	5	16.7	AFUA_4g13960
WD repeat-containing protein jip5	1.42535	0.0498978	7	26.9	AFUA_6g07080
Uncharacterized protein	1.33556	0.00467962	11	42.2	AFUA_3g09110
Polyadenylation factor subunit CstF64, putative	1.30692	0.0209304	5	21.3	AFUA_2g09100
Methyltransferase SirN-like, putative	1.28453	0.0206547	19	76	AFUA_8g00550
Methyltransferase LaeA-like, putative (VipC)	1.22923	0.0152246	6	13.8	AFUA_8g01930
Sulfhydryl oxidase	1.22122	0.0088315	7	37.3	AFUA_3g08850
GDSL Lipase/Acylhydrolase family protein	1.21561	0.0267835	5	32.3	AFUA_2g08920
Uncharacterized protein	1.20463	0.00566258	2	9.1	AFUA_1g11480
1,3-beta-glucanosyltransferase	1.17592	0.00673139	4	8.8	AFUA_8g02130
Lysine decarboxylase-like protein	1.11025	0.000385407	7	29.2	AFUA_6g04800
Oxidoreductase, 2OG-Fe(II) oxygenase family	1.10977	0.0180107	16	58.7	AFUA_1g01000
60S ribosomal protein L44	1.10977	0.00685475	4	12	AFUA_2g08130
YjgH family protein	1.10359	0.0243311	7	56.3	AFUA_3g02253
Zinc-binding alcohol dehydrogenase, putative	1.05598	0.000561922	20	75.6	AFUA_8g02430
Uncharacterized protein	1.05039	0.00410268	3	50.6	AFUA_3g14660
Profilin	1.04314	0.00337792	8	71.3	AFUA_4g03050
40S ribosomal protein S25, putative	1.03637	0.0165337	5	32.3	AFUA_1g16523
Glutathione S-transferase, putative	1.02663	0.0156526	12	53.2	AFUA_2g00590
Small nuclear ribonucleoprotein SmB, putative	-1.00329	0.00492794	6	25.2	AFUA_4g07740
Oxidoreductase, short chain dehydrogenase/reductase family	-1.0044	0.00741002	13	86.4	AFUA_5g14000
Cytochrome P450 monooxygenase, putative	-1.01068	0.0309575	15	34.7	AFUA_6g02210
Uncharacterized protein	-1.03003	0.00956206	11	30.5	AFUA_3g02430
Putative uncharacterized protein	-1.05502	0.0118556	4	31.3	AFUA_1g07430
Alpha-1,4 glucan phosphorylase	-1.05664	0.0379055	14	23.2	AFUA_1g12920
5-oxo-L-prolinase, putative	-1.08559	0.000788214	65	63.9	AFUA_6g14330
Isoflavone reductase family protein (Oxidoreductase activty)	-1.09131	0.0211582	13	57	AFUA_1g12510
Mitochondrial protein, putative	-1.13605	0.000354701	8	55.9	AFUA_6g08630
Tripeptidyl-peptidase sed2	-1.15094	0.00307546	14	34.6	AFUA_4g03490
ATP dependent RNA helicase (Dob1), putative	-1.20061	0.0167776	14	19.1	AFUA_4g07160
50S ribosomal protein L30, putative	-1.20395	0.000140556	5	52.1	AFUA_4g10480
Mitochondrial enoyl reductase, putative	-1.23179	0.00148407	17	61.8	AFUA_3g03330
Pyruvate decarboxylase, putative	-1.23973	0.00323591	12	37.2	AFUA_6g00750
Protein arginine N-methyltransferase	-1.26534	0.00595901	14	24.1	AFUA_5g11610
Glutathione S-transferase, putative	-1.32809	0.00624747	13	59.8	AFUA_4g14380
Isochorismatase family hydrolase, putative	-1.35348	0.000708129	8	44.5	AFUB_024850
Cyanamide hydratase, putative	-1.5086	0.000347793	10	59.8	AFUA_7g06270
RWD domain protein (Gir2), putative	-1.5132	0.027459	5	24.2	AFUA_4g12100
Ribonuclease T2-like	-1.52431	0.018544	2	5.1	AFUA_3g11220
Threonine aldolase, putative	-1.60586	0.0101527	7	28.9	AFUA_7g06540
Ribosome biogenesis protein (Rrs1), putative	-1.62255	0.0117215	4	30	AFUA_7g04430
DNA-directed RNA polymerases i, ii, and iii 145 kDa polypeptide	-1.73969	0.0170956	2	26.9	AFUA_5g11120
HypA-like protein, putative	-1.902	0.0226648	7	14.4	AFUA_5g03330
Oxidoreductase, zinc-binding dehydrogenase family, putative	-2.01615	0.0269703	12	61	AFUA_1g15610
Elongation of fatty acids protein	-2.05175	0.013248	4	14	AFUA_5g02760
Coatomer subunit epsilon, putative	-2.15529	0.0129022	6	58	AFUA_1g13260
Importin beta-5 subunit, putative	-2.26175	0.00627364	16	24.6	AFUA_2g15870
High expression lethality protein Hel10, putative	-3.18792	0.0014581	4	39.1	AFUA_1g06580
GTP:AMP phosphotransferase, mitochondrial	Absent	n/a	4	25.1	AFUA_1g03420
CCAAT-binding factor complex subunit HapC	Absent	n/a	3	23.8	AFUA_1g03840
Tartrate dehydrogenase, putative	Absent	n/a	6	22.3	AFUA_1g04150
Protein vts1	Absent	n/a	5	11.1	AFUA_1g04990
MAP kinase kinase (Mkk2), putative	Absent	n/a	2	5.8	AFUA_1g05800
Golgi phosphoprotein 3 (GPP34) domain containing protein	Absent	n/a	7	35.1	AFUA_1g06630
Protein O-mannosyl transferase (PMT2)	Absent	n/a	3	4.1	AFUA_1g07690
Ankyrin repeat protein	Absent	n/a	4	30.1	AFUA_1g09700
Uncharacterized protein	Absent	n/a	12	14.3	AFUA_1g10400
Mitochondrial dynamin GTPase (Msp1), putative	Absent	n/a	8	11.3	AFUA_1g11970
Protein translocation complex componenet (Npl1), putative	Absent	n/a	8	15.8	AFUA_1g14940
Uncharacterized protein	Absent	n/a	6	16.4	AFUA_1g15830
Aminotransferase, class III	Absent	n/a	8	30.7	AFUA_1g16810
Conidial hydrophobin RodB	Absent	n/a	5	67.9	AFUA_1g17250
1-aminocyclopropane-1-carboxylate deaminase, putative	Absent	n/a	8	33.4	AFUA_2g01030
Prefoldin subunit 3, putative	Absent	n/a	5	35.2	AFUA_2g02230
Mitochondrial import inner membrane translocase subunit tim14	Absent	n/a	2	17.1	AFUA_2g02700
Histone deacetylase RpdA/Rpd3	Absent	n/a	5	9.3	AFUA_2g03390
Uridine kinase	Absent	n/a	7	18.5	AFUA_2g05430
NADH-ubiquinone oxidoreductase 64 kDa subunit, putative	Absent	n/a	6	11.4	AFUA_2g05450
Pre-mRNA-splicing factor cef1	Absent	n/a	9	15.2	AFUA_2g05540
Rho GTPase ModA, putative	Absent	n/a	3	15.1	AFUA_2g05740
Glutamate 5-kinase, putative	Absent	n/a	6	23	AFUA_2g07570
Folic acid synthesis protein	Absent	n/a	6	16.5	AFUA_2g09840
NOT2 family protein	Absent	n/a	6	13	AFUA_2g11130
Developmental regulator FlbA	Absent	n/a	9	17.8	AFUA_2g11180
Pre-rRNA processing protein Tsr1, putative	Absent	n/a	9	17.9	AFUA_2g12880
Chromosome segregation protein SudA, putative	Absent	n/a	10	10.5	AFUA_2g14080
Nuclear cohesin complex subunit (Psc3), putative	Absent	n/a	7	7.4	AFUA_2g16080
DNA-directed RNA polymerase III RPC4, putative	Absent	n/a	3	6.2	AFUA_2g16170
Amino acid transporter, putative	Absent	n/a	4	8.2	AFUA_2g17790
FAD-dependent oxygenase, putative	Absent	n/a	4	10.3	AFUA_3g00840
Chitin synthase activator (Chs3), putative	Absent	n/a	7	16.1	AFUA_3g05580
Exosome complex exonuclease Rrp4, putative	Absent	n/a	4	16.4	AFUA_3g05860
Pre-mRNA splicing factor, putative	Absent	n/a	6	14.7	AFUA_3g06440
NIPSNAP family protein	Absent	n/a	8	29.6	AFUA_3g06660
COP9 signalosome subunit 2 (CsnB), putative	Absent	n/a	6	15.7	AFUA_3g06700
Extracellular developmental signal biosynthesis protein FluG	Absent	n/a	8	15.8	AFUA_3g07140
Transcription elongation factor S-II	Absent	n/a	5	22	AFUA_3g07670
PX domain protein	Absent	n/a	7	7.6	AFUA_3g08020
Cell wall protein, putative	Absent	n/a	2	2.9	AFUA_3g08110
Uncharacterized protein	Absent	n/a	4	49.1	AFUA_3g08370
Glycine-rich RNA-binding protein, putative	Absent	n/a	3	45.8	AFUA_3g08580
Cell wall glucanase, putative	Absent	n/a	3	8	AFUA_3g09250
ADP-ribosylation factor 6, putative	Absent	n/a	6	53.8	AFUA_3g12080
Enoyl-CoA hydratase/isomerase family protein	Absent	n/a	4	15.1	AFUA_3g14520
Uncharacterized protein	Absent	n/a	4	16.8	AFUA_3g15010
Uncharacterized protein	Absent	n/a	2	6.8	AFUA_4g03890
Uncharacterized protein	Absent	n/a	4	12.6	AFUA_4g03990
Uncharacterized protein	Absent	n/a	2	15.1	AFUA_4g06220
Ribosome biogenesis protein ytm1	Absent	n/a	10	35.2	AFUA_4g07630
CaaX farnesyltransferase alpha subunit Ram2	Absent	n/a	4	15.9	AFUA_4g07800
Probable 4-hydroxyphenylpyruvate dioxygenase 2	Absent	n/a	6	24.1	AFUA_4g10620
DlpA domain protein	Absent	n/a	5	27	AFUA_4g10940
Proteasome activator subunit 4, putative	Absent	n/a	18	12.5	AFUA_4g11290
C6 finger domain protein, putative	Absent	n/a	7	15.5	AFUA_4g11850
Nitrilase, putitive	Absent	n/a	6	35	AFUA_4g12240
COP9 signalosome subunit 7 (CsnG), putative	Absent	n/a	5	28	AFUA_4g12630
Citrate lyase beta subunit, putative	Absent	n/a	6	24.2	AFUA_4g13030
ATP-dependent RNA helicase has1	Absent	n/a	8	14.8	AFUA_4g13330
Carboxypeptidase S1, putative	Absent	n/a	4	10.2	AFUA_5g01200
DUF455 domain protein	Absent	n/a	5	6.1	AFUA_5g01840
Glycogen synthase Gsy1, putative	Absent	n/a	6	9	AFUA_5g02480
Protein phosphatase regulatory subunit (Ssc1), putative	Absent	n/a	6	10.7	AFUA_5g02560
GTP cyclohydrolase I, putative	Absent	n/a	6	16.8	AFUA_5g03140
Translation initiation factor eIF4E3, putative	Absent	n/a	3	13.3	AFUA_5g03180
RNA polymerase II transcription elongation factor (Ctr9), putative	Absent	n/a	9	10.5	AFUA_5g05870
Uncharacterized protein	Absent	n/a	3	20.2	AFUA_5g08100
Cytochrome c oxidase assembly protein (Pet191), putative	Absent	n/a	2	26.5	AFUA_5g08965
Sec1 family superfamily	Absent	n/a	8	16.5	AFUA_5g10810
Uncharacterized protein	Absent	n/a	4	43.9	AFUA_5g12325
U6 small nuclear ribonucleoprotein (Lsm3), putative	Absent	n/a	3	74.7	AFUA_5g12570
Uncharacterized protein	Absent	n/a	5	17.2	AFUA_5g14865
Uncharacterized protein	Absent	n/a	2	15.3	AFUA_6g02800
FAD dependent oxidoreductase, putative	Absent	n/a	7	27.2	AFUA_6g04220
RNA polymerase II Elongator subunit, putative	Absent	n/a	8	14.4	AFUA_6g05090
Uncharacterized protein	Absent	n/a	6	49.4	AFUA_6g08070
Mitochondrial intermediate peptidase	Absent	n/a	7	9.6	AFUA_6g08640
Uncharacterized protein	Absent	n/a	3	15.2	AFUA_6g09030
Uncharacterized protein	Absent	n/a	4	16	AFUA_6g09090
Gliotoxin reductase GliT	Absent	n/a	9	43.4	AFUA_6g09740
Dynamin GTPase, putative	Absent	n/a	7	12.4	AFUA_6g11890
TPR repeat protein	Absent	n/a	6	22	AFUA_6g13600
Cystathionine gamma-synthase	Absent	n/a	7	30.6	AFUA_7g01590
Nuclear pore complex subunit Nup85, putative	Absent	n/a	8	10.7	AFUA_7g01940
Mitochondrial molecular chaperone (Atp12), putative	Absent	n/a	7	27.2	AFUA_7g02490
Guanyl-nucleotide exchange factor (Sec7), putative	Absent	n/a	18	12.6	AFUA_7g05700
Cytochrome P450 oxidoreductase OrdA-like, putative	Absent	n/a	5	11.9	AFUA_8g00510
Mannosyltransferase PMT4	Absent	n/a	3	5.4	AFUA_8g04500
Pirin, putative	Absent	n/a	6	33.4	AFUA_8g04510
COP9 signalosome subunit 1 (CsnA), putative	Absent	n/a	3	12.7	AFUA_8g04880
Integral membrane protein, putative	Absent	n/a	2	15.3	AFUA_8g07235

## Sheet: Table S2
Table S2: Proteins with significant Log2 fold change or unique/absent in A. fumigatus ∆egtA26933 compared to ATCC26933 under oxidative stress conditions. Data sorted by fold change, in descending order.
Protein Description	Present/Log2 (Fold Change)	p value	Peptides	Sequence coverage [%]	Protein IDs
GrpB domain protein	Unique	n/a	2	24.2	AFUA_1g01530
Ubiquitin carboxyl-terminal hydrolase	Unique	n/a	4	4.9	AFUA_1g07160
Pre-mRNA-processing ATP-dependent RNA helicase prp5	Unique	n/a	2	2.4	AFUA_1g10050
Transcriptional elongation factor Iws1, putative	Unique	n/a	4	13	AFUA_1g12260
37S ribosomal protein Rsm22	Unique	n/a	3	4.1	AFUA_2g02290
Chromosome segregation protein SudA, putative	Unique	n/a	7	7.9	AFUA_2g14080
Autophagy protein Atg20, putative	Unique	n/a	3	7.5	AFUA_2g14160
Epoxide hydrolase, putative	Unique	n/a	4	19	AFUA_2g16900
Uncharacterized protein	Unique	n/a	5	7.3	AFUA_2g17200
Septin	Unique	n/a	4	6.5	AFUA_3g07015
Uncharacterized protein	Unique	n/a	3	6.2	AFUA_3g08240
Protein kinase Yak1, putative	Unique	n/a	4	5.5	AFUA_4g03850
Chromatin modification-related protein eaf3	Unique	n/a	4	16.1	AFUA_4g10660
Splicing factor 3a subunit 3, putative	Unique	n/a	2	2.8	AFUA_5g02420
DnaJ chaperone (Caj1), putative	Unique	n/a	1	6.4	AFUA_6g06590
Actin binding protein, putative	Unique	n/a	2	9.6	AFUA_6g07150
Putative uncharacterized protein	Unique	n/a	3	4.7	AFUA_3g13465
Zinc-binding oxidoreductase CipB	Unique	n/a	6	28.8	AFUA_4g00700
HD superfamily hydrolase, putative	Unique	n/a	2	11.9	AFUA_1g03035
BAG domain protein	Unique	n/a	3	17	AFUA_1g06080
Golgi phosphoprotein 3 (GPP34) domain containing protein	Unique	n/a	5	25.8	AFUA_1g06630
Uncharacterized protein	Unique	n/a	2	2.9	AFUA_1g16010
Flavin containing amine oxidase, putative	Unique	n/a	3	9.3	AFUA_3g12150
Uncharacterized protein	Unique	n/a	3	10.4	AFUA_4g09260
ABC multidrug transporter, putative	Unique	n/a	1	0.5	AFUA_5g00790
Nuclear condensin complex subunit 3, putative	Unique	n/a	1	1.2	AFUA_5g02170
Pre-mRNA-splicing factor syf1	Unique	n/a	4	8.5	AFUA_5g11910
Putative uncharacterized protein	Unique	n/a	2	3.5	AFUA_1g16020
Nuclear export protein Noc3	Unique	n/a	2	3.2	AFUA_2g17050
RNA Polymerase II CTD phosphatase Fcp1, putative	Unique	n/a	1	1.8	AFUA_3g11410
Uncharacterized protein	Unique	n/a	2	2.6	AFUA_3g13300
Small nucleolar ribonucleoprotein complex subunit, putative	Unique	n/a	3	6.2	AFUA_4g07500
Cytochrome P450, putative	Unique	n/a	1	4	AFUA_5g01360
Alpha-1,2-mannosyltransferase (Alg2), putative	Unique	n/a	1	4.3	AFUA_5g13210
Mitochondrial intermediate peptidase	Unique	n/a	3	5.7	AFUA_6g08640
Noc1p protein, putative	Unique	n/a	2	4.6	AFUA_8g04660
IQ and HECT domain protein	Unique	n/a	4	5	AFUA_1g04210
TIM-barrel enzyme family protein	5.92033	0.000472485	3	18.6	AFUA_1g10110
Uncharacterized protein	5.87209	0.0328846	2	9.1	AFUA_4g06410
COP9 signalosome complex subunit 5	5.0354	0.00158163	4	11.7	AFUA_2g16250
Steroid alpha reductase family protein	4.61499	0.00464048	5	21.2	AFUA_4g10760
3-ketosteroid reductase	4.49051	0.00389913	7	21.6	AFUA_4g11500
NADPH-dependent FMN reductase Lot6, putative	4.40163	0.00432016	8	69.2	AFUA_7g06600
Small nuclear ribonucleoprotein SmD2, putative	4.21148	0.0119569	3	40.2	AFUA_5g12910
WD repeat protein	4.09183	0.00154421	8	12.7	AFUA_5g11870
Oligosaccharyl transferase subunit (Gamma), putative	4.00277	0.0389887	4	22.5	AFUA_2g06280
Calcium homeostasis protein Regucalcin, putative	3.97213	0.00105865	6	20.6	AFUA_4g08610
Asparaginyl-tRNA synthetase Slm5, putative	3.92433	0.00389515	6	18.2	AFUA_3g09630
Glycogen branching enzyme GbeA, putative	3.86537	0.0378746	5	11.2	AFUA_5g10540
tRNA (adenine(58)-N(1))-methyltransferase non-catalytic subunit trm6	3.77874	0.00945982	6	17.7	AFUA_5g01850
Phenylalanine ammonia-lyase	3.72865	0.0202547	26	55.8	AFUA_2g09110
BET3 family protein	3.71531	0.00794355	3	12	AFUA_5g12880
Mitochondrial ATPase (Afg1), putative	3.67003	0.0359045	6	16.2	AFUA_4g04130
WD repeat-containing protein jip5	3.66549	0.0336017	5	18.8	AFUA_6g07080
Nucleoside-diphosphate-sugar epimerase family protein	3.62394	0.0350357	5	24.1	AFUA_6g11740
Pyridoxal kinase, putative	3.61996	0.0076647	7	34.6	AFUA_1g02900
Translation regulator GCD7	3.55368	0.00111975	7	24.6	AFUA_1g09450
SNARE-dependent exocytosis protein (Sro7), putative	3.4968	0.0341115	10	15.6	AFUA_3g11040
Thiamin pyrophosphokinase, putative	3.43252	0.0263013	4	12.2	AFUA_1g01830
Rho GTPase activator (Rgd1), putative	3.40581	0.0235626	6	15.7	AFUA_3g06280
Kynureninase 1	3.39219	0.00441925	12	34	AFUA_2g10360
Exosome complex subunit Csl4, putative	3.35962	0.0168734	4	26.9	AFUA_5g13530
NmrA-like family protein	3.19014	0.0100486	8	44.7	AFUA_6g00280
Uncharacterized protein	3.17489	0.011677	8	11.1	AFUA_1g14500
Hexokinase family protein XprF, putative	3.15965	0.00875907	7	13	AFUA_2g15700
Cystathionine beta-lyase MetG	3.09553	0.0355343	8	32.5	AFUA_4g03950
C6 finger domain protein, putative	3.04109	0.039396	5	8.5	AFUA_6g07800
Uncharacterized protein	3.01403	0.00104678	8	26.1	AFUA_4g11990
PAP2 domain protein	3.00705	0.000123357	3	9.7	AFUA_4g08970
Pre-mRNA splicing factor, putative	2.95321	0.00562987	3	7.1	AFUA_3g06440
RNA polymerase II transcription elongation factor (Ctr9), putative	2.91844	0.00956059	10	12.6	AFUA_5g05870
GDSL Lipase/Acylhydrolase family protein	2.91671	0.0200833	3	19.6	AFUA_2g08920
Hsp70 nucleotide exchange factor fes1	2.91037	0.0152529	11	67.1	AFUA_6g04750
HMG box protein, putative	2.90121	0.00495249	7	41.4	AFUA_1g04550
Uncharacterized protein	2.89507	0.00728257	3	22.9	AFUA_1g00760
Oxidoreductase, 2OG-Fe(II) oxygenase family	2.88667	0.00293831	18	60	AFUA_1g01000
Ankyrin repeat protein (Yar1), putative	2.8775	0.0332143	5	35.7	AFUA_5g09560
Short chain dehydrogenase family protein	2.87187	0.0111692	6	23	AFUA_1g16630
CsgA-like short chain dehydrogenase/reductase, putative	2.86184	0.0465368	6	62.8	AFUB_075540
Heat shock protein Hsp30-like, putative	2.85856	0.0434015	7	52.3	AFUA_6g06470
Small nuclear ribonucleoprotein SmE, putative	2.85356	0.0410102	6	54.7	AFUA_7g05980
Isoleucyl-tRNA synthetase, putative	2.83275	0.0236142	5	8.4	AFUA_7g01420
DSB repair complex subunit Ku70, putative	2.76057	0.0144728	9	17.1	AFUA_5g07740
50S ribosomal subunit L7, putative	2.75017	0.0165845	14	57.2	AFUA_5g06430
ATP-dependent RNA helicase fal1	2.73637	0.0382448	19	40.2	AFUA_5g02410
Splicing factor 3B subunit 1, putative	2.73212	0.0181355	11	14.3	AFUA_2g13780
Developmental regulator FlbA	2.72199	0.0147406	12	21.5	AFUA_2g11180
uncharacterized protein	2.70833	0.015402	3	3.6	AFUA_2g08660
U-box domain protein, putative	2.69522	0.00639001	9	46.1	AFUA_2g11040
WW domain protein	2.65057	0.0243859	7	9.2	AFUA_6g06520
O-methyltransferase, putative	2.64354	0.00523722	10	53.2	AFUA_6g01830
NifU-related protein	2.62307	0.0486282	7	44.8	AFUA_1g04680
Aromatic-L-amino-acid decarboxylase, putative	2.60669	0.00215386	19	36.3	AFUA_3g02240
Acid phosphatase, putative	2.60623	0.0499384	5	25.3	AFUA_4g01070
RNA exonuclease Rex2, putative	2.59105	0.000844652	5	30.4	AFUA_3g11820
Transcription initiation factor TFIID, 31kD subunit, putative	2.58688	0.0163779	3	17.3	AFUA_1g14600
Flavin-binding monooxygenase-like protein	2.56424	0.0279022	8	21.2	AFUA_6g01900
Dolichyl-diphosphooligosaccharide--protein glycosyltransferase subunit WBP1	2.53911	0.0291346	13	32.9	AFUA_5g08970
Serine/threonine protein kinase, putative	2.53288	0.0269052	9	20.2	AFUA_4g11890
BAR adaptor protein RVS161, putative	2.53092	0.0045718	12	49.8	AFUA_5g05950
DUF567 domain protein	2.51696	0.0363343	7	40.1	AFUA_8g05720
Ortholog(s) have cytochrome-c oxidase activity, role in aerobic respiration, mitochondrial electron transport, cytochrome c to oxygen and mitochondrial respiratory chain complex IV localization (2)	2.50787	0.0289451	5	21.3	AFUA_Mt00120
Methyltransferase LaeA-like, putative (VipC)	2.49862	0.000127303	9	21.5	AFUA_8g01930
60S ribosomal protein L3	2.48244	0.0196304	12	50.4	AFUA_1g12730
Zinc-binding alcohol dehydrogenase, putative	2.48156	0.00125306	21	77.3	AFUA_8g02430
Uncharacterized protein	2.48149	0.0464516	5	8.8	AFUA_5g08450
Acetyltransferase, GNAT family, putative	2.46315	0.0205923	3	20.3	AFUA_4g02980
Short-chain dehydrogenase, putative	2.45341	0.0199042	7	29.3	AFUA_8g00280
Alpha-amylase, putative	2.45109	0.00980752	6	19.8	AFUA_3g00900
Transcription elongation factor S-II	2.44125	0.0053189	3	13.2	AFUA_3g07670
Vacuolar targeting protein Atg24, putative	2.44043	0.0276049	7	19.7	AFUA_4g12950
Mitochondrial DnaJ chaperone (Mdj1), putative	2.43118	0.013723	5	16.2	AFUA_2g11750
Calcineurin binding protein, putative	2.41938	0.0103976	5	19.1	AFUA_2g13060
Nonsense-mediated mRNA decay protein 3	2.37081	0.000358416	4	7.3	AFUA_2g16750
Myo-inositol-1(Or 4)-monophosphatase	2.36977	0.037423	6	29.1	AFUA_4g04200
O-methyltransferase, putative	2.36381	0.0389313	13	66.7	AFUB_096510
Uncharacterized protein	2.35526	0.000227927	7	7.9	AFUA_2g08640
Alpha-1,3-glucan synthase Ags1	2.32836	0.0423277	4	2.6	AFUA_3g00910
Thioesterase family protein	2.32798	0.0300214	5	23.5	AFUA_1g10800
Kinesin family protein	2.28591	0.0318388	8	24.1	AFUA_1g01640
Golgi to endosome transport protein (Ent3), putative	2.28077	0.0161336	10	32	AFUA_2g03650
Dynein light chain (Tctex1), putative	2.27221	0.0142683	7	61.5	AFUA_1g09550
Uncharacterized protein	2.25293	0.0397838	3	12.6	AFUA_4g07030
Uncharacterized protein	2.23964	0.033311	6	46.7	AFUA_3g07740
Sulfite reductase, putative	2.22575	0.00304604	35	31.2	AFUA_2g15590
NADH-ubiquinone oxidoreductase subunit GRIM-19, putative	2.20179	0.0385928	4	34.6	AFUA_3g08770
Translation initiation factor IF3, putative	2.17014	0.0389303	4	11.2	AFUA_1g12160
Choline sulfatase, putative	2.16137	0.0492614	15	39.4	AFUA_6g13440
uncharacterized protein	2.12057	0.0374341	3	3.9	AFUA_6g03025
Stomatin family protein	2.07913	0.0191355	14	49	AFUA_1g09780
KH domain RNA binding protein	2.07516	0.0269105	16	53.7	AFUA_2g04940
Mitochondrial carrier protein, putative	2.0702	0.0176356	5	31.9	AFUA_6g12550
Importin beta-3 subunit, putative	2.0596	0.00281936	39	54.6	AFUA_1g06790
Class V chitinase, putative	2.04796	0.025086	14	56.8	AFUA_3g11280
Proteasome regulatory particle subunit (RpnE), putative	2.04714	0.00491834	29	62.4	AFUA_3g06610
40S ribosomal protein S10a	2.04549	0.0161848	7	50	AFUA_2g02150
Histone H2B	2.02733	0.0146736	6	33.6	AFUA_3g05350
Aflatoxin B1-aldehyde reductase GliO-like, putative	2.01845	0.0492626	13	48.3	AFUA_1g13370
Uridine nucleosidase Urh1, putative	1.97912	0.0191058	5	22.9	AFUA_1g05530
Aspartic protease pep1	1.9734	0.0340657	7	26.6	AFUA_5g13300
T-complex protein 1, zeta subunit, putative	1.94269	0.00799753	30	74.1	AFUA_3g09590
AN1 zinc finger protein	1.91664	0.0228468	3	11.2	AFUA_4g04280
DUF255 domain protein	1.88685	0.0410842	12	20.8	AFUA_1g12370
40S ribosomal protein S13	1.87422	0.00910187	5	26.6	AFUA_4g07640
Cytosine deaminase-uracil phosphoribosyltransferase fusion protein	1.86909	0.00958075	11	49.6	AFUA_5g05460
TAM domain methyltransferase, putative	1.85912	0.0187442	4	17.2	AFUA_2g15860
Polyketide synthase, putative	1.84371	0.0029365	60	36.3	AFUA_1g01010
Glutaryl-CoA dehydrogenase, putative	1.83794	0.00730143	10	41.1	AFUA_3g06040
COP9 signalosome subunit 1 (CsnA), putative	1.82649	0.0325477	4	14.7	AFUA_8g04880
2-dehydropantoate 2-reductase	1.80192	0.0418349	4	16.1	AFUA_3g00740
HAD superfamily hydrolase, putative	1.79199	0.0200396	14	73.5	AFUA_6g10760
Heat shock protein Hsp98/Hsp104/ClpA, putative	1.77987	0.00424656	54	53	AFUA_1g15270
Ubiquitin carboxyl-terminal hydrolase	1.76662	0.0156366	15	85.2	AFUA_2g05590
Aspartyl aminopeptidase	1.75773	0.00298804	20	56.7	AFUA_3g08290
General amidase, putative	1.74267	0.026522	9	23.1	AFUA_4g00370
COP9 signalosome subunit 8 (CsnH), putative	1.73581	0.0372065	1	10.2	AFUA_8g04440
Kynurenine 3-monooxygenase	1.73399	0.0291382	12	34.4	AFUA_6g07340
L-PSP endoribonuclease family protein, putative	1.71522	0.00407499	3	22.7	AFUA_2g17470
Thioesterase family protein	1.68023	0.0107731	5	32.2	AFUA_7g03960
NUDIX domain, putative	1.66635	0.00817242	5	32.9	AFUA_5g13840
Alanine racemase family protein, putative	1.66134	0.0209168	13	62.2	AFUA_4g04300
60S ribosomal protein L25, putative	1.65806	0.015796	7	47.7	AFUA_4g09000
Vacuolar ATP synthase catalytic subunit A, putative	1.65689	0.0187245	40	63.8	AFUA_5g02370
Uncharacterized protein	1.6496	0.0196969	2	7.2	AFUA_6g14120
Uncharacterized protein	1.64845	0.0401095	5	34.4	AFUA_5g06960
Purple acid phosphatase	1.64701	0.0404655	2	5.4	AFUA_5g01330
Pentafunctional AROM polypeptide	1.63777	9.58767e-05	52	49.2	AFUA_1g13740
Glutamyl-tRNA synthetase	1.63324	0.000911687	46	69.4	AFUA_5g03560
Cell wall integrity signaling protein Lsp1/Pil1, putative	1.63067	0.00844553	10	41.5	AFUA_6g07520
40S ribosomal protein S5, putative	1.62899	0.0244611	15	60.2	AFUA_1g15020
2-oxo acid dehydrogenases acyltransferase, putative	1.62889	0.0379918	17	46.3	AFUA_4g12010
Mitochondrial import inner membrane translocase subunit TIM44	1.61088	0.0241644	15	31.9	AFUA_1g09840
Uncharacterized protein	1.60551	0.0225171	8	72.6	AFUA_8g00430
60S ribosomal protein L35Ae	1.59475	0.0409628	6	42	AFUA_3g08460
Small oligopeptide transporter, OPT family	1.58771	0.0292302	1	1.5	AFUA_2g15240
Phosphoinositide phospholipase C	1.57657	0.0161576	8	17.9	AFUA_3g07940
uncharacterized protein	1.57177	0.0417124	11	58	AFUA_2g02490
uncharacterized protein	1.5613	0.00283381	4	43.9	AFUA_5g12325
Arginyl-tRNA synthetase	1.55487	0.000121374	50	72.6	AFUA_2g14030
Hybrid NRPS/PKS enzyme, putative (PsoA)	1.54538	0.0288011	45	16.2	AFUB_086030
Ubiquitin-protein ligase (Tom1), putative	1.54369	0.0140055	54	17.3	AFUA_4g10780
Conserved lysine-rich protein, putative	1.5242	0.00180465	33	66	AFUA_4g12450
Mitochondrial Hsp70 chaperone (Ssc70), putative	1.51405	0.0243784	51	64.2	AFUA_2g09960
NADH-ubiquinone oxidoreductase 304 kDa subunit	1.50531	0.0436812	16	52.1	AFUA_6g08810
Synaptobrevin-like protein Sybl1, putative	1.50039	0.021808	4	29.2	AFUA_6g11270
Calponin homology domain protein	1.49789	0.00688072	6	10.6	AFUA_4g13250
G-protein complex gamma subunit GpgA	1.48694	0.0499552	5	52.2	AFUA_1g05210
Methyltransferase SirN-like, putative	1.47973	0.0227853	21	78.2	AFUA_8g00550
Sister chromatid separation protein (Src1), putative	1.45998	0.0279076	5	9.3	AFUA_6g08530
AhpC/TSA family protein	1.44847	0.0147109	11	54.1	AFUA_6g12500
Ribose phosphate diphosphokinase Prs1, putative	1.44778	0.0388429	9	23.3	AFUA_7g05670
NADH-dependent flavin oxidoreductase, putative	1.43235	0.0307365	33	76.1	AFUA_7g06420
Pyridoxal reductase (AKR8), putative	1.42837	0.0143898	11	38.6	AFUA_1g10270
Tubulin subunit TubB	1.41187	0.0261631	24	69.8	AFUA_2g14990
Aldehyde reductase (GliO), putative	1.40263	0.0179692	28	84.1	AFUA_5g02020
WD repeat protein	1.40237	0.0387587	8	12.5	AFUA_2g04360
ATP-dependent RNA helicase dbp2	1.39022	0.00653497	20	43.5	AFUA_2g10750
Uncharacterized protein	1.38839	0.0398175	2	11.2	AFUA_2g11650
Glycerol dehydrogenase (GldB), putative	1.37995	0.0190085	30	85.5	AFUA_4g11730
Pre-mRNA-processing protein 45	1.35882	0.0290825	2	5.2	AFUA_5g03050
Mitochondrial ribosomal protein S19, putative	1.35708	0.00416394	6	61.7	AFUB_059030
OPA3 domain protein	1.35389	0.0125965	2	5.8	AFUA_8g05670
Importin beta-1 subunit	1.35372	0.0213102	29	53	AFUA_1g15720
37S ribosomal protein S25, mitochondrial	1.34439	0.0286102	14	48.1	AFUA_4g07250
NRPS-like enzyme, putative	1.33723	0.0410764	41	44.1	AFUA_5g10120
Amino acid transporter, putative	1.31178	0.039383	3	5.8	AFUA_4g07760
TPR domain protein	1.29981	0.0170621	2	7.2	AFUA_4g12110
Arsenate reductase (Arc2), putative	1.27464	0.0277141	9	63.3	AFUA_6g13400
Clathrin heavy chain	1.2721	0.0131034	79	63.7	AFUA_4g07700
SnRNP assembly factor, putative	1.26941	0.0130253	7	16.8	AFUA_4g07520
Amino-acid acetyltransferase, mitochondrial	1.2612	0.0254294	3	4.7	AFUA_2g11490
Methionyl-tRNA synthetase	1.2505	0.0177216	29	53.9	AFUA_1g09010
Ribulose-phosphate 3-epimerase	1.24989	0.0435655	5	31.6	AFUA_2g15190
Metallopeptidase family M24, putative	1.2442	0.00823212	6	17.3	AFUA_6g09190
Uncharacterized protein	1.24148	0.0492099	4	9.5	AFUA_5g10850
2-methylcitrate dehydratase, putative	1.23478	0.00920521	38	65.2	AFUA_6g03730
Uncharacterized protein	1.23095	0.0385323	2	9.1	AFUA_4g09670
Glutathione S-transferase, putative	1.2279	0.0459079	13	60.8	AFUA_2g00590
ATP-dependent RNA helicase mrh4, mitochondrial	1.22367	0.0241489	3	5.5	AFUA_2g08480
DNA damage-inducible protein 1	1.21829	0.0341524	24	73.8	AFUA_7g06050
Uncharacterized protein	1.21237	0.018308	2	17.6	AFUA_1g05350
Proteasome regulatory particle subunit Rpt5, putative	1.19989	0.031911	29	69	AFUA_1g06170
Uncharacterized protein	1.19715	0.0318909	1	25	AFUA_1g12740
Short chain dehydrogenase/reductase family protein	1.17302	0.0243405	13	80.5	AFUA_1g00990
Fructosamine-3-kinase, putative	1.16272	0.00353896	13	47.4	AFUA_1g07040
DNA topoisomerase 2	1.15761	0.0228234	4	3.5	AFUA_6g13690
Uncharacterized protein	1.15517	0.0437316	9	53.3	AFUA_3g10390
General amidase, putative	1.14363	0.00656413	9	23.5	AFUB_100900
Actin-related protein 2/3 complex subunit 1A, putative	1.14358	0.0435812	18	60.1	AFUA_6g06500
Pyridoxamine phosphate oxidase, putative	1.13607	0.0381278	17	52.4	AFUA_5g10650
GMC oxidoreductase, putative	1.12674	0.0130299	28	56	AFUA_3g01580
Imidazole glycerol phosphate synthase subunit hisF	1.10807	0.0244051	32	74.4	AFUA_2g06230
Lon protease homolog, mitochondrial	1.10384	0.0399716	29	34.7	AFUA_2g11740
Alanine--tRNA ligase	1.09797	0.0482282	56	66.8	AFUA_8g03880
Uncharacterized protein	1.09239	0.0339137	2	34.8	AFUA_4g12220
YjgH family protein	1.08735	0.0088539	8	59.6	AFUA_3g02253
Clustered mitochondria protein homolog	1.07508	0.00967872	52	52.9	AFUA_3g10800
40S ribosomal protein S10b	1.06593	0.0103898	7	47.1	AFUA_6g12660
Uncharacterized protein	1.04523	0.0224854	14	51.2	AFUA_5g09500
UBX domain protein	1.03996	0.0312866	3	7.2	AFUA_3g06360
Ribosome associated DnaJ chaperone Zuotin, putative	1.03867	0.0404151	18	47.8	AFUA_4g03650
Uncharacterized protein	1.03697	0.0464679	29	60	AFUA_3g12690
DUF636 domain protein	1.03567	0.0250989	10	87.5	AFUA_2g15290
Nucleoporin SONB, putative	1.03057	0.0294463	17	12.7	AFUA_4g11070
Actin cortical patch component, putative	1.02943	0.0202176	26	62.6	AFUA_2g06040
Phosphatidylserine synthase	1.02661	0.00765496	1	4.9	AFUA_4g13680
RNase III domain protein	1.01868	0.0237839	6	23.2	AFUA_5g09670
Protein transport protein sec24	1.01468	0.00173768	29	48.6	AFUA_6g12830
Ribose 5-phosphate isomerase A	1.00722	0.0348977	12	47.8	AFUA_6g10610
37S ribosomal protein Mrp10, mitochondrial	1.00706	0.0118905	2	16.8	AFUA_1g04400
Aldehyde dehydrogenase, putative	-1.07759	0.0465384	24	53.7	AFUA_2g00720
Cytochrome B	-1.13698	0.0178887	2	4.9	AFUA_Mt00001
Transcriptional elongation regulator Elc1/Elongin C, putative	-1.16689	0.0124934	2	17.3	AFUA_6g10530
Trimethyllysine dioxygenase TmlH, putative	-1.27237	0.0278466	6	25.2	AFUA_1g06180
Cyclin Ccl1, putative	-1.28282	0.0292707	2	4.2	AFUA_5g07030
GDP-mannose pyrophosphorylase A	-1.41181	0.0117516	17	49.4	AFUA_6g07620
uncharacterized protein	-1.4512	0.0405237	3	13	AFUA_5g04380
uncharacterized protein	-1.59667	0.0498417	5	28.6	AFUA_2g12100
tRNA splicing 2' phosphotransferase 1	-1.60176	0.0305902	3	11	AFUA_2g02890
Peptide methionine sulfoxide reductase	-1.65017	0.0282584	6	57.6	AFUA_2g03140
Kelch repeats protein, putative	-1.766	0.0297773	3	5.5	AFUA_2g04970
Peptidyl-prolyl cis-trans isomerase	-1.82857	0.0354884	12	66	AFUB_064740
Succinyl-CoA:3-ketoacid-coenzyme A transferase	-1.93972	0.00698965	24	52.9	AFUA_6g12250
Glycerol kinase, putative	-1.99179	0.0484733	7	20.7	AFUA_4g11540
Na/K ATPase alpha 1 subunit, putative	-1.9937	0.0284001	18	23.4	AFUA_7g04570
CobW domain protein	-2.03634	0.0394937	16	35.9	AFUA_8g02620
Nuclear pore protein (Nic96), putative	-2.07972	0.0442697	10	16.2	AFUA_4g04720
DsDNA-binding protein PDCD5, putative	-2.12738	0.0313506	4	32.5	AFUA_3g06420
BolA domain protein	-2.17693	0.00420095	6	51.1	AFUA_7g01520
Vacuolar protein sorting-associated protein 27	-2.59406	0.000904511	6	10.3	AFUA_2g04740
DnaJ domain protein	-2.66553	0.0394802	4	25.6	AFUA_8g04610
rRNA biogenesis protein RRP5, putative	-2.81516	0.0400278	12	10.4	AFUA_2g16040
Endoribonuclease ysh1	-3.13103	0.0443126	5	8	AFUA_1g16800
C2H2 finger domain protein, putative	-4.06568	0.00779922	3	5.3	AFUA_1g02010
Ribonuclease T2-like	-4.09965	0.00491651	3	12.7	AFUA_3g11220
Extracellular serine-rich protein, putative	-4.26486	0.00026161	5	9.1	AFUA_3g07870
Thiamine pyrophosphate enzyme, putative	-4.51397	0.0025542	3	9.8	AFUA_6g11680
Uncharacterized protein	Absent	n/a	1	16.7	AFUA_2g05050
Uncharacterized protein	Absent	n/a	2	9.9	AFUA_4g08820
TRAPP complex component Bet3, putative	Absent	n/a	2	12.7	AFUA_7g02270
GABA permease (Uga4), putative	Absent	n/a	1	3.4	AFUA_4g03370
Ferrooxidoreductase Fet3, putative	Absent	n/a	2	5.6	AFUA_5g03790
Protein bfr2	Absent	n/a	3	6.2	AFUA_6g09820
Oxidoreductase CipA-like, putative	Absent	n/a	3	13.4	AFUA_1g12460
Acetyltransferase, GNAT family family	Absent	n/a	2	12	AFUA_3g01260
Splicing factor 3b, subunit 2, 145kD	Absent	n/a	3	8.3	AFUA_5g04420
TRAPP complex component Bet3, putative	Absent	n/a	2	5.4	AFUA_5g12350
Uncharacterized protein	Absent	n/a	2	21.9	AFUA_5g13100
Dynamin GTPase, putative	Absent	n/a	5	8.9	AFUA_6g11890
rRNA maturation protein (Nop14), putative	Absent	n/a	2	2	AFUA_8g04220

## Sheet: Table S5
Table S5: Proteins with significant Log2 fold change or unique/absent in A. fumigatus ∆egtA26933 under oxidative stress conditions compared to ∆egtA26933 under basal conditions. Data sorted by fold change, in descending order.
Protein Description	Present/Log2 (Fold Change)	p value	Peptides	Sequence coverage [%]	Protein IDs
Glycogen debranching enzyme Gdb1, putative	Unique	n/a	6	5	AFUA_1g02140
Uncharacterized protein	Unique	n/a	3	15.1	AFUA_1g04610
Protein vts1	Unique	n/a	5	11.4	AFUA_1g04990
Uncharacterized protein	Unique	n/a	2	17.6	AFUA_1g05350
Uridine nucleosidase Urh1, putative (EC 3.2.2.-)	Unique	n/a	5	22.9	AFUA_1g05530
GTP binding protein, putative	Unique	n/a	8	27.6	AFUA_1g05560
Ribosome biogenesis protein Ssf2, putative	Unique	n/a	2	5.6	AFUA_1g06230
Protein O-mannosyl transferase	Unique	n/a	4	5.8	AFUA_1g07690
50S ribosomal protein L17	Unique	n/a	5	34	AFUA_1g09410
37S ribosomal protein S11, putative	Unique	n/a	3	18.5	AFUA_1g09850
Casein kinase 2 beta' regulatory subunit Ckb2, putative (EC 2.7.1.-)	Unique	n/a	2	8.5	AFUA_1g09950
TIM-barrel enzyme family protein	Unique	n/a	3	18.6	AFUA_1g10110
Pre-mRNA-splicing factor prp46 (Pre-mRNA-processing protein 46)	Unique	n/a	5	14.3	AFUA_1g10710
Prolyl-tRNA synthetase (EC 6.1.1.15)	Unique	n/a	6	13.5	AFUA_1g10750
Myosin class II heavy chain (MHC), putative	Unique	n/a	7	4.4	AFUA_1g11450
Translation initiation factor IF3, putative	Unique	n/a	4	13.3	AFUA_1g12160
ATP-dependent RNA helicase drs1 (EC 3.6.4.13)	Unique	n/a	4	4.9	AFUA_1g14990
Uncharacterized protein	Unique	n/a	5	14.2	AFUA_1g15830
Probable mitochondrial transport protein (Fungal sideroflexin)	Unique	n/a	5	16.3	AFUA_1g16750
Pre-mRNA splicing factor (Prp24), putative	Unique	n/a	8	7	AFUA_2g01820
Ubiquinone biosynthesis protein Coq7, putative	Unique	n/a	4	24.9	AFUA_2g01890
Mitochondrial import inner membrane translocase subunit tim14 (Presequence translocated-associated motor subunit pam18)	Unique	n/a	2	17.1	AFUA_2g02700
Carboxyphosphonoenolpyruvate phosphonomutase, putative (EC 4.1.3.30)	Unique	n/a	3	11.1	AFUA_2g03820
Translation elongation factor EF-1 subunit, putative	Unique	n/a	9	20.7	AFUA_2g04630
Succinate dehydrogenase assembly factor 3, mitochondrial (SDH assembly factor 3) (SDHAF3)	Unique	n/a	5	38.6	AFUA_2g05090
NADH-ubiquinone oxidoreductase 64 kDa subunit, putative (EC 1.6.99.3)	Unique	n/a	4	6.9	AFUA_2g05450
Pre-mRNA-splicing factor cef1	Unique	n/a	7	12.9	AFUA_2g05540
mRNA decapping hydrolase, putative	Unique	n/a	8	30.5	AFUA_2g05580
Autophagy ubiquitin-activating enzyme ApgG, putative	Unique	n/a	6	9.1	AFUA_2g06250
Eukaryotic translation initiation factor 5, putative	Unique	n/a	3	6.2	AFUA_2g08990
Kynureninase 1 (EC 3.7.1.3) (Biosynthesis of nicotinic acid protein 5-1) (L-kynurenine hydrolase 1)	Unique	n/a	10	27.9	AFUA_2g10360
Nucleolar GTP-binding protein 1	Unique	n/a	7	13.7	AFUA_2g11510
Uncharacterized protein	Unique	n/a	2	11	AFUA_2g12540
Translocation protein Sec62, putative	Unique	n/a	4	12	AFUA_2g12580
Urease accessory protein UreG, putative	Unique	n/a	8	36.2	AFUA_2g12900
Uncharacterized protein	Unique	n/a	2	6.9	AFUA_2g14070
Ubiquitin carboxyl-terminal hydrolase (EC 3.4.19.12)	Unique	n/a	8	6.6	AFUA_2g14130
Nuclear cohesin complex subunit (Psc3), putative	Unique	n/a	8	7.6	AFUA_2g16080
Acyl-CoA dehydrogenase, putative	Unique	n/a	3	8.4	AFUA_3g01920
U2 auxiliary factor small subunit, putative	Unique	n/a	4	36.8	AFUA_3g02380
Spindle poison sensitivity protein Scp3, putative	Unique	n/a	3	7.3	AFUA_3g05570
Uncharacterized protein	Unique	n/a	2	11	AFUA_3g05980
Transcription elongation factor S-II	Unique	n/a	3	13.5	AFUA_3g07670
Probable dipeptidyl-aminopeptidase B (DPAP B) (EC 3.4.14.5)	Unique	n/a	6	9.6	AFUA_3g07850
PX domain protein	Unique	n/a	6	6.2	AFUA_3g08020
Uncharacterized protein	Unique	n/a	3	6.2	AFUA_3g08240
RNA binding protein, putative	Unique	n/a	3	5.6	AFUA_3g09620
Asparaginyl-tRNA synthetase Slm5, putative (EC 6.1.1.22)	Unique	n/a	2	4.9	AFUA_3g09630
ADP-ribosylation factor 6, putative	Unique	n/a	7	65.8	AFUA_3g12080
Queuine tRNA-ribosyltransferase (EC 2.4.2.29)	Unique	n/a	7	31.2	AFUA_4g04260
AN1 zinc finger protein	Unique	n/a	3	11.2	AFUA_4g04280
Uncharacterized protein	Unique	n/a	2	15.1	AFUA_4g06220
Ribosome biogenesis protein ytm1	Unique	n/a	10	30.3	AFUA_4g07630
40S ribosomal protein S13	Unique	n/a	5	26.6	AFUA_4g07640
CaaX farnesyltransferase alpha subunit Ram2 (EC 2.5.1.-)	Unique	n/a	4	15.9	AFUA_4g07800
Sphinganine-1-phosphate aldolase BST1, putative (EC 4.1.2.27)	Unique	n/a	3	9.6	AFUA_4g10470
DlpA domain protein	Unique	n/a	3	14.9	AFUA_4g10940
TPR domain protein	Unique	n/a	2	7.2	AFUA_4g12110
Calponin homology domain protein	Unique	n/a	6	10.6	AFUA_4g13250
DUF455 domain protein	Unique	n/a	3	5.1	AFUA_5g01840
Translation initiation factor eIF4E3, putative	Unique	n/a	3	13.3	AFUA_5g03180
Pyruvate dehydrogenase kinase, putative (EC 2.7.1.-)	Unique	n/a	6	14.3	AFUA_5g03240
Thymidylate kinase (EC 2.7.4.9)	Unique	n/a	7	36.2	AFUA_5g03460
Transcription elongation factor spt4 (Chromatin elongation factor spt4)	Unique	n/a	3	34	AFUA_5g06690
Uncharacterized protein	Unique	n/a	5	34.4	AFUA_5g06960
NADH-ubiquinone oxidoreductase B12 subunit, putative	Unique	n/a	2	23.2	AFUA_5g07380
Nuclear migration protein (ApsA), putative	Unique	n/a	5	3.2	AFUA_5g07710
MutT/nudix family protein	Unique	n/a	4	28.2	AFUA_5g08240
WD repeat protein	Unique	n/a	4	14.7	AFUA_5g08320
U1 small nuclear ribonucleoprotein 70 kDa	Unique	n/a	4	14.2	AFUA_5g13480
CCCH finger DNA binding protein, putative	Unique	n/a	5	16.1	AFUA_5g13930
3' exoribonuclease family protein (EC 3.1.-.-)	Unique	n/a	2	7.8	AFUA_6g02160
Aspartate aminotransferase (EC 2.6.1.1)	Unique	n/a	8	24.3	AFUA_6g02490
Uncharacterized protein AFUA_6G02800	Unique	n/a	3	18.2	AFUA_6g02800
Probable aspartic-type endopeptidase opsB (EC 3.4.23.-)	Unique	n/a	6	26.4	AFUA_6g05350
Endoplasmic reticulum DnaJ domain protein Erj5, putative	Unique	n/a	3	9.3	AFUA_6g06610
COPII vesicles protein Yip3, putative	Unique	n/a	4	27.6	AFUA_6g06620
WD repeat-containing protein jip5	Unique	n/a	5	18.8	AFUA_6g07080
mRNA splicing factor (Prp17), putative	Unique	n/a	2	3.8	AFUA_6g07300
Uncharacterized protein	Unique	n/a	3	22.5	AFUA_6g07550
DNA polymerase V, putative (EC 2.7.7.7)	Unique	n/a	11	13.9	AFUA_6g08170
Ubiquitin-protein ligase E3 component (UBR1), putative	Unique	n/a	8	4	AFUA_6g08420
Uncharacterized protein	Unique	n/a	3	12.1	AFUA_6g09090
ABC transporter, putative	Unique	n/a	8	17.6	AFUA_6g11360
TPR repeat protein	Unique	n/a	3	8.2	AFUA_6g13600
Mitochondrial molecular chaperone (Atp12), putative	Unique	n/a	6	20.3	AFUA_7g02490
Amine oxidase (EC 1.4.3.-)	Unique	n/a	5	10.8	AFUA_7g04180
Serine/threonine protein kinase, putative (EC 2.7.1.-)	Unique	n/a	4	11.1	AFUA_7g04550
Glyoxalase family protein	Unique	n/a	2	9.3	AFUA_7g05015
Small nuclear ribonucleoprotein SmE, putative	Unique	n/a	6	54.7	AFUA_7g05980
Threonine aldolase, putative (EC 4.1.2.-)	Unique	n/a	8	32.2	AFUA_7g06540
Uncharacterized protein	Unique	n/a	14	19.2	AFUA_8g00780
Thioredoxin, putative	Unique	n/a	2	14.7	AFUA_8g01090
DNA repair/transcription protein, putative	Unique	n/a	8	11	AFUA_8g05370
Dehydrogenase, putative	Unique	n/a	5	25	AFUA_8g05760
Alanyl-tRNA synthetase, putative (EC 6.1.1.7)	Unique	n/a	5	31.9	AFUA_8g07110
Hybrid PKS/NRPS enzyme EqiS-like, putative	Unique	n/a	2	0.4	AFUB_045790
Small nuclear ribonucleoprotein (LSM7), putative	2.53918	0.0447206	4	20.1	AFUA_1g14290
High expression lethality protein Hel10, putative	2.46315	0.0273076	5	39.6	AFUA_1g06580
Succinate dehydrogenase subunit CybS, putative	2.38886	0.0316124	4	29.4	AFUA_1g15590
Isochorismatase family hydrolase, putative	2.08009	0.0234628	6	68	AFUA_6g12220
Elongation of fatty acids protein (EC 2.3.1.199) (Very-long-chain 3-oxoacyl-CoA synthase)	2.02084	0.0287129	4	16	AFUA_5g02760
Small nuclear ribonucleoprotein SmB, putative	1.3701	0.000483799	6	25.2	AFUA_4g07740
Heat shock protein Hsp30-like, putative	1.33229	0.00951935	7	52.3	AFUA_6g06470
Translational activator, putative	1.30078	0.0252425	43	25.4	AFUA_2g07960
Alpha,alpha-trehalose-phosphate synthase (UDP-forming) (EC 2.4.1.15) (Trehalose-6-phosphate synthase)	1.29376	0.036481	13	35.1	AFUA_2g04010
Molybdopterin binding domain protein	1.13164	0.0124949	7	34.7	AFUA_5g11210
RNA processing protein Emg1, putative	1.11232	0.033944	9	40.9	AFUA_3g06010
RNase III domain protein	1.08371	0.017722	7	25.9	AFUA_5g09670
Cyclin dependent kinase inhibitor Pho81, putative	1.06558	0.00839668	15	22.5	AFUA_4g06020
Small nuclear ribonucleoprotein SmD3, putative	1.02921	0.00392039	5	37.9	AFUA_4g10240
Hsp70 nucleotide exchange factor fes1	1.0107	0.00151961	11	67.1	AFUA_6g04750
Uncharacterized protein	1.001	0.0368742	2	10.3	AFUA_3g05670
Phytanoyl-CoA dioxygenase family protein	-1.00669	0.0173754	4	18.4	AFUA_2g01850													52.4
SnRNP and snoRNP protein (Snu13), putative	-1.01382	0.0283058	3	52.4	AFUA_2g05950													54.7
Superoxide dismutase copper chaperone Lys7, putative	-1.11686	0.0497396	10	54.7	AFUA_2g09700													45.8
Uncharacterized protein	-1.13093	0.00676312	6	45.8	AFUA_1g09030													46.7
Uncharacterized protein	-1.32621	0.00978505	9	46.7	AFUA_2g04930													27.1
PH domain protein	-1.34678	0.000211844	11	27.1	AFUA_6g07910													6.9
MFS peptide transporter Ptr2, putative	-1.36993	0.00945255	3	6.9	AFUA_7g01490													72.6
Uncharacterized protein	-1.48516	0.0439162	8	72.6	AFUA_8g00430													66.9
Uncharacterized protein	-1.61708	0.0410222	7	66.9	AFUA_6g02830													54.6
Mannitol-1-phosphate 5-dehydrogenase (M1PDH) (MPD) (MPDH) (EC 1.1.1.17)	-1.63191	0.0147944	14	54.6	AFUA_2g10660													8.4
Uncharacterized protein	-3.13222	0.0487647	2	8.4	AFUA_3g03610
DNA-directed RNA polymerase I, II, and III subunit Rpb6 (EC 2.7.7.6)	Absent	n/a	2	13	AFUA_1g05160
General amidase, putative	Absent	n/a	5	10.2	AFUA_1g14530
Phosphoesterase superfamily protein (EC 3.1.4.-)	Absent	n/a	5	15.4	AFUA_1g17590
TOR signalling pathway protein TipA, putative	Absent	n/a	3	9.4	AFUA_2g07540
NAD(P)H-hydrate epimerase (EC 5.1.99.6) (NAD(P)HX epimerase)	Absent	n/a	3	28.7	AFUA_5g08360
ABC transporter, putative (EC 3.6.3.-)	Absent	n/a	12	11.2	AFUA_5g10510
Bis(5'-nucleosyl)-tetraphosphatase, putative	Absent	n/a	2	7.5	AFUA_8g05000
TAM domain methyltransferase, putative	Absent	n/a	3	13.5	AFUA_2g15860

## Sheet: Table S6
Table S6: Proteins with significant Log2 fold change or unique/absent in A. fumigatus ATCC26933 under oxidative stress conditions compared to ATCC26933 under basal conditions. Data sorted by fold change, in descending order.
Protein Description	Present/Log2 (Fold Change)	p value	Peptides	Sequence coverage [%]	Protein IDs
Probable dipeptidyl-aminopeptidase B (DPAP B) (EC 3.4.14.5)	Unique	n/a	3	6.6	AFUA_3g07850
N-acetyltransferase family protein, putative	Unique	n/a	5	16.1	AFUA_4g10930
Metallo-beta-lactamase family protein	Unique	n/a	5	28.9	AFUA_5g12770
Mitochondrial phosphate carrier protein (Ptp), putative	Unique	n/a	8	30.2	AFUA_1g02730
Inosine-5'-monophosphate dehydrogenase (IMP dehydrogenase) (IMPD) (IMPDH) (EC 1.1.1.205)	Unique	n/a	31	76.6	AFUA_2g03610
Vacuolar protein sorting-associated protein 27	Unique	n/a	8	16.2	AFUA_2g04740
Ribonucleoprotein, putative	Unique	n/a	4	20.1	AFUA_7g05810
Uncharacterized protein	Unique	n/a	3	7	AFUA_1g09570
Uncharacterized protein	Unique	n/a	2	27.5	AFUA_3g09870
Uncharacterized protein	Unique	n/a	7	22.2	AFUA_4g14050
Thymidylate kinase (EC 2.7.4.9)	Unique	n/a	3	22.2	AFUA_5g03460
HypA-like protein, putative	1.61045	0.00147373	11	27.4	AFUA_5g03330
Glycine-rich RNA-binding protein, putative	1.58587	0.0280039	3	45.8	AFUA_3g08580
CHCH domain protein	1.55624	0.0263444	3	12.7	AFUA_3g06370
Protein arginine methyltransferase RmtB	1.48822	0.0106819	5	11.8	AFUA_3g12490
GNAT family N-acetyltransferase, putative	1.42225	0.00392018	5	47.8	AFUA_3g00870
SET domain protein	1.37637	0.0198835	7	20.1	AFUA_6g04520
Uncharacterized protein	1.33313	0.00935387	4	8.7	AFUA_4g04190
Branchpoint-bridging protein	1.30618	0.0403665	5	12.9	AFUA_3g10840
Polyadenylation factor subunit CstF64, putative	1.29843	0.0305713	5	24.3	AFUA_2g09100
DSB repair complex subunit Ku70, putative	1.20911	0.00753736	5	10.1	AFUA_5g07740
tRNA-dihydrouridine(47) synthase [NAD(P)(+)] (EC 1.3.1.89) (tRNA-dihydrouridine synthase 3)	1.17689	0.0207612	9	19.3	AFUA_1g14770
Ankyrin repeat protein	1.11234	0.0262974	7	53.8	AFUA_1g06370
Uncharacterized protein	1.10887	0.00174686	4	39.6	AFUA_1g01950
Ribosome biogenesis GTPase Lsg1, putative	1.08539	0.0381372	8	13.9	AFUA_5g06510
Guanylate kinase (EC 2.7.4.8)	1.04394	0.00622572	13	64	AFUA_1g08840
Chromatin remodeling complex subunit (Arp8), putative	1.03054	0.00653048	10	18.1	AFUA_2g10990
Uncharacterized protein	1.01566	0.0363161	13	20.8	AFUA_1g10440
60S ribosomal protein L24a	-1.00594	0.0373174	5	23.8	AFUA_6g02440
Uncharacterized protein	-1.03263	0.00254852	10	64.1	AFUA_3g00960
Riboflavin kinase (EC 2.7.1.26) (Flavin mononucleotide kinase 1)	-1.04681	0.0470412	6	63.6	AFUA_2g05820
Isocitrate dehydrogenase LysB (EC 1.1.1.41)	-1.10504	0.00302761	17	50.8	AFUA_6g07390
Calcium/calmodulin-dependent protein kinase, putative (EC 2.7.11.17)	-1.12351	0.0266042	11	36.4	AFUA_2g13680
Isoflavone reductase family protein (EC 1.3.1.-)	-1.15597	0.0206647	12	51.9	AFUA_1g12510
Zinc-containing alcohol dehydrogenase, putative (EC 1.1.1.1)	-1.2389	0.00058003	15	63.5	AFUA_4g08240
Phosducin family protein	-1.27893	0.00735141	6	27.4	AFUA_2g02550
Electron transfer flavoprotein-ubiquinone oxidoreductase (EC 1.5.5.1)	-1.2864	0.0158434	8	20.6	AFUA_3g10110
CsgA-like short chain dehydrogenase/reductase, putative	-1.39785	0.00306685	4	52.1	AFUB_075540
ABC metal ion transporter, putative	-1.48928	0.0421382	10	9.1	AFUA_5g07970
mRNA decapping hydrolase, putative	-1.55983	0.0471714	9	37.2	AFUA_2g05580
Ribosome biogenesis protein Ria1, putative	-1.56757	0.0167107	12	14.9	AFUA_5g13520
DNA-directed RNA polymerase III RPC4, putative	-1.63323	0.0075939	3	6.2	AFUA_2g16170
Oxidoreductase, zinc-binding dehydrogenase family, putative (EC 1.3.1.-)	-1.65097	0.0348013	12	61	AFUA_1g15610
Transcription elongation factor S-II	-1.70446	0.0230974	4	18.4	AFUA_3g07670
Oxidoreductase, short chain dehydrogenase/reductase family (EC 1.1.1.159)	-2.03448	0.000278332	13	86.4	AFUA_5g14000
SnRNP and snoRNP protein (Snu13), putative	-2.60299	0.022395	3	52.4	AFUA_2g05950
Nucleoporin NUP49/NSP49, putative	-4.38796	2.45505e-05	4	12.5	AFUA_6g10730
HD superfamily hydrolase, putative	Absent	n/a	4	31.3	AFUA_1g03035
Acetylserotonin methytransferase-like protein (ASMTL), putative	Absent	n/a	2	9.2	AFUA_1g15580
Citrate lyase beta subunit, putative (EC 4.1.3.6)	Absent	n/a	4	18	AFUA_4g13030
Vacuolar protein sorting/targeting protein 10 (Carboxypeptidase Y receptor) (CPY receptor) (Sortilin vps10) (Vacuolar carboxypeptidase sorting receptor vps10)	Absent	n/a	6	5.3	AFUA_8g02780
CCAAT-binding factor complex subunit HapC	Absent	n/a	3	23.8	AFUA_1g03840
BCAS2 family protein	Absent	n/a	6	47.7	AFUA_1g06460
Golgi phosphoprotein 3 (GPP34) domain containing protein	Absent	n/a	7	35.1	AFUA_1g06630
Fatty acid hydroxylase, putative (EC 1.14.-.-)	Absent	n/a	5	14.8	AFUA_1g15820
Bax Inhibitor family protein	Absent	n/a	3	12.2	AFUA_2g03220
NOT2 family protein	Absent	n/a	4	8.1	AFUA_2g11130
Amino acid transporter, putative	Absent	n/a	4	8.2	AFUA_2g17790
C-4 methyl sterol oxidase Erg25, putative (EC 1.-.-.-)	Absent	n/a	4	16.9	AFUA_4g04820
Aldo-keto reductase (AKR), putative	Absent	n/a	7	28	AFUA_5g01910
Pheromone-processing carboxypeptidase kex1 (EC 3.4.16.6) (Carboxypeptidase D)	Absent	n/a	3	6.5	AFUA_1g08940
Pre-mRNA-splicing factor cef1	Absent	n/a	7	9.3	AFUA_2g05540
Deoxycytidylate deaminase, putative (EC 3.5.4.12)	Absent	n/a	5	22.2	AFUA_2g06240
Rho GTPase activator (Rgd1), putative	Absent	n/a	7	15.4	AFUA_3g06280
COP9 signalosome subunit 2 (CsnB), putative	Absent	n/a	5	13.7	AFUA_3g06700
Glutamate carboxypeptidase Tre2, putative	Absent	n/a	7	12.5	AFUA_3g10650
ATP-dependent RNA helicase has1 (EC 3.6.4.13)	Absent	n/a	8	13.8	AFUA_4g13330
RNA polymerase II transcription elongation factor (Ctr9), putative	Absent	n/a	6	5.7	AFUA_5g05870
Uncharacterized protein	Absent	n/a	4	14.4	AFUA_5g14865
Mitochondrial intermediate peptidase (MIP) (EC 3.4.24.59) (Octapeptidyl aminopeptidase)	Absent	n/a	4	6.4	AFUA_6g08640
Uncharacterized protein	Absent	n/a	6	13.3	AFUA_6g03460
